# Supplementary material for: Experience with genomic sequencing in pediatric patients with congenital cardiac defects in a large community hospital
Source: Mol Genet Genomic Med. 2018 Jan 25;6(2):200–12. doi: 10.1002/mgg3.357 (PMC5902396; doi:10.1002/mgg3.357)
Supplement: Supplementary file 2 [file MGG3-6-200-s002.xlsx]

## Sheet: Supplemental Table 1
Supplemental Table 1
ABCD2
ABCD3
ACAA1
ACOX2
ACTC1
ACVR2B
ADAMTS10
AGGF1
AGPS
AKAP9
ALX3
AMER1
ANK2
ARL6
ARX
ATIC
ATRX
B3GALTL
BBS1
BBS10
BBS12
BBS2
BBS4
BBS5
BBS9
BCOR
BMPR2
BRAF
CACNA1C
CACNB2
CASQ2
CAV3
CBL
CCBE1
CCDC28B
CEP290
CFC1
CHD7
CITED2
COL18A1
COL2A1
CREBBP
CRELD1
DHCR24
DHCR7
DLL3
DNAH11
DNAH5
DNAI1
DPM1
DSC2
DSG2
DSP
DTNA
EHHADH
ELN
ERCC4
ESCO2
EVC
EVC2
EYA1
FAM58A
FANCA
FANCB
FANCC
FANCD2
FANCE
FANCF
FANCG
FANCI
FANCL
FANCM
FBN1
FBN2
FGD1
FGF10
FGF8
FGFR2
FLNA
FLNB
FOXA2
FOXC1
FOXC2
FOXF1
FOXH1
FOXL1
G6PC3
GATA4
GDF1
GPC3
GPD1L
HAND2
HCCS
HCN4
HOXA1
HRAS
IDI1
IGBP1
ISL1
JAG1
JUP
KCNE1
KCNE2
KCNE3
KCNH2
KCNJ2
KCNJ5
KCNJ8
KCNQ1
KMT2D
KRAS
LBR
LEFTY2
LMNA
LRP5
MAP2K2
MAP3K1
MED12
MED13L
MEF2C
MGAT2
MID1
MKKS
MKS1
MYCN
MYH11
MYH6
MYH7
NF1
NIPBL
NKX2-5
NODAL
NOTCH1
NOTCH2
NPHP3
NRAS
NSD1
NSDHL
OCTN3
PAX3
PEX1
PEX10
PEX12
PEX13
PEX14
PEX16
PEX19
PEX2
PEX26
PEX3
PEX5
PEX6
PHYH
PKP2
PQBP1
PRKAG2
PRKAR1A
PTEN
PTPN11
RAB23
RAD51C
RAF1
RANGRF
RBM10
RECQL4
ROR2
RPS19
RYR2
SALL1
SALL4
SCN1B
SCN3B
SCN4B
SCN5A
SCP2
SETBP1
SHOC2
SIX6
SLC29A3
SLX4
SMYD1
SNTA1
SNX3
SOS1
SOX2
SOX9
TBX1
TBX20
TBX3
TBX5
TFAP2B
TGFBR1
TGFBR2
TMEM43
TP63
TRIM32
TTC8
TWIST1
UBR1
VPS33B
WDPCP
WNT3
ZEB2
ZFPM2
ZIC3

## Sheet: Supplemental Table 2
Supplemental Table 2
PATIENT	CHROMOSOME	POS	REF	ALT	CHANGE	INHERITANCE
1	chr14	23872011	T	C	MYH6:NM_002471:exon12:c.899-2A>G	parental
2	chr6	42946600	C	A	PEX6:NM_000287:exon1:c.G289T:p.V97L	parental
2	chr19	35530162	C	T	SCN1B:NM_001037:exon4:c.C590T:p.A197V	parental
3	chr1	237713928	C	T	RYR2:NM_001035:exon27:c.C3151T:p.R1051C	parental
4	chr10	18828486	C	T	CACNB2:NM_000724:exon13:c.C1651T:p.R551W,CACNB2:NM_201570:exon13:c.C1672T:p.R558W,CACNB2:NM_201590:exon13:c.C1654T:p.R552W,CACNB2:NM_001167945:exon14:c.C1618T:p.R540W,CACNB2:NM_201571:exon14:c.C1732T:p.R578W,CACNB2:NM_201572:exon14:c.C1660T:p.R554W,CACNB2:NM_201593:exon14:c.C1702T:p.R568W,CACNB2:NM_201596:exon14:c.C1816T:p.R606W,CACNB2:NM_201597:exon14:c.C1744T:p.R582W	parental
5	chr15	91561101	C	A	VPS33B:NM_018668:exon2:c.G111T:p.K37N	parental
8	chr8	61757808	G	A	CHD7:NM_017780:exon23:c.5051-1G>A	de_novo
8	chr21	46913129	C	T	COL18A1:NM_030582:exon24:c.C2807T:p.P936L,COL18A1:NM_130445:exon25:c.C2267T:p.P756L	parental
9	chr3	58095830	C	T	FLNB:NM_001164317:exon16:c.C2417T:p.T806M,FLNB:NM_001164318:exon16:c.C2417T:p.T806M,FLNB:NM_001164319:exon16:c.C2417T:p.T806M,FLNB:NM_001457:exon16:c.C2417T:p.T806M	parental
11	chr14	23900804	G	A	MYH7:NM_000257:exon8:c.C722T:p.S241F	parental
11	chr3	132403475	G	A	NPHP3:NM_153240:exon24:c.C3493T:p.R1165W	parental
12	chr3	58089742	G	A	FLNB:NM_001164317:exon10:c.G1540A:p.E514K,FLNB:NM_001164318:exon10:c.G1540A:p.E514K,FLNB:NM_001164319:exon10:c.G1540A:p.E514K,FLNB:NM_001457:exon10:c.G1540A:p.E514K	parental
13	chr1	156106211	G	A	LMNA:NM_001257374:exon7:c.G1028A:p.R343H,LMNA:NM_001282626:exon7:c.G1364A:p.R455H,LMNA:NM_005572:exon7:c.G1364A:p.R455H,LMNA:NM_170707:exon7:c.G1364A:p.R455H,LMNA:NM_170708:exon7:c.G1364A:p.R455H,LMNA:NM_001282624:exon8:c.G1121A:p.R374H,LMNA:NM_001282625:exon10:c.G1364A:p.R455H	parental
13	chr5	76330243	G	A	AGGF1:NM_018046:exon2:c.G211A:p.V71M	parental
15	chr9	139409768	T	A	NOTCH1:NM_017617:exon12:c.A1988T:p.E663V	parental
15	chr17	70117575	G	A	SOX9:NM_000346:exon1:c.G43A:p.E15K	parental
16	chr6	42934176	C	T	PEX6:NM_000287:exon11:c.G2104A:p.V702M	parental
17	chr5	127666328	T	C	FBN2:NM_001999:exon33:c.A4282G:p.T1428A	parental
19	chr7	150644092	T	C	KCNH2:NM_172057:exon10:c.A2183G:p.Q728R,KCNH2:NM_000238:exon14:c.A3203G:p.Q1068R	parental
20	chr19	39997825	C	T	DLL3:NM_016941:exon7:c.C1240T:p.R414C,DLL3:NM_203486:exon7:c.C1240T:p.R414C	parental
20	chr16	56518732	G	A	BBS2:NM_031885:exon17:c.C2107T:p.R703X	parental
20	chr11	22646270	G	A	FANCF:NM_022725:exon1:c.C1087T:p.Q363X	parental
21	chr5	36984832	C	T	NIPBL:NM_015384:exon10:c.C1550T:p.A517V,NIPBL:NM_133433:exon10:c.C1550T:p.A517V	parental
21	chr14	23871705	C	T	MYH6:NM_002471:exon12:c.G1109A:p.R370Q	parental
23	chr15	73616178	C	T	HCN4:NM_005477:exon8:c.G2256A:p.M752I	parental
23	chr1	10689885	C	CGAGGAGGAT	PEX14:NM_004565:exon9:c.975_976insGAGGAGGAT:p.D325delinsDEED	parental
23	chr2	178346825	A	G	AGPS:NM_003659:exon11:c.A1144G:p.R382G	de_novo
23	chr11	71150020	C	T	DHCR7:NM_001163817:exon7:c.G736A:p.V246I,DHCR7:NM_001360:exon7:c.G736A:p.V246I	parental
23	chr1	94941244	T	C	ABCD3:NM_001122674:exon7:c.T578C:p.V193A,ABCD3:NM_002858:exon7:c.T578C:p.V193A	parental
23	chr14	23855715	G	T	MYH6:NM_002471:exon33:c.C4768A:p.R1590S	parental
24	chr20	10639259	C	T	JAG1:NM_000214:exon4:c.G551A:p.R184H	de_novo
26	chr4	114095647	G	A	ANK2:NM_001148:exon2:c.G160A:p.G54S,ANK2:NM_020977:exon2:c.G160A:p.G54S,ANK2:NM_001127493:exon3:c.G97A:p.G33S	parental
27	chr10	18789874	C	T	CACNB2:NM_000724:exon4:c.C425T:p.S142F,CACNB2:NM_201570:exon4:c.C446T:p.S149F,CACNB2:NM_201590:exon4:c.C428T:p.S143F,CACNB2:NM_001167945:exon5:c.C506T:p.S169F,CACNB2:NM_201571:exon5:c.C506T:p.S169F,CACNB2:NM_201572:exon5:c.C506T:p.S169F,CACNB2:NM_201593:exon5:c.C590T:p.S197F,CACNB2:NM_201596:exon5:c.C590T:p.S197F,CACNB2:NM_201597:exon5:c.C590T:p.S197F	parental
28	chr18	57147424	G	A	CCBE1:NM_133459:exon3:c.C259T:p.P87S	parental
28	chr10	103534939	T	TCCCTGCCCAGCGCAGGGC	FGF8:NM_033163:exon3:c.103_104insGCCCTGCGCTGGGCAGGG:p.E35delinsGPALGRE,FGF8:NM_033164:exon3:c.103_104insGCCCTGCGCTGGGCAGGG:p.E35delinsGPALGRE	parental
29	chr14	23884476	C	T	MYH7:NM_000257:exon37:c.G5287A:p.A1763T	parental
30	chr20	10628722	T	G	JAG1:NM_000214:exon13:c.A1606C:p.N536H	parental
30	chr20	10394128	C	T	MKKS:NM_018848:exon3:c.G35A:p.C12Y,MKKS:NM_170784:exon3:c.G35A:p.C12Y	parental
30	chr7	92130876	C	T	PEX1:NM_001282677:exon14:c.G2357A:p.G786D,PEX1:NM_000466:exon15:c.G2528A:p.G843D,PEX1:NM_001282678:exon15:c.G1904A:p.G635D	parental
31	chr5	13864701	C	CA	DNAH5:NM_001369:exon28:c.4400dupT:p.L1467fs	parental
34	chr11	71150037	T	C	DHCR7:NM_001163817:exon7:c.A719G:p.N240S,DHCR7:NM_001360:exon7:c.A719G:p.N240S	parental
